# Supplementary material for: HENA, heterogeneous network-based data set for Alzheimer’s disease
Source: Sci Data. 2019 Aug 14;6:151. doi: 10.1038/s41597-019-0152-0 (PMC6694132; doi:10.1038/s41597-019-0152-0)
Supplement: Supplementary file 1 — Download metadata file [file 41597_2019_152_MOESM1_ESM.zip]

Archive with 3 entries (3 files):
- a_Peterson113A_assay.txt
- s_Peterson113A_study.txt
- i_Investigation.txt
