# Supplementary material for: HENA, heterogeneous network-based data set for Alzheimer’s disease
Source: Sci Data. 2019 Aug 14;6:151. doi: 10.1038/s41597-019-0152-0 (PMC6694132; doi:10.1038/s41597-019-0152-0)
Supplement: Supplementary file 1 — Download metadata file [file 41597_2019_152_MOESM1_ESM.zip › a_Peterson113A_assay.txt]

Sample Name	Protocol REF	Assay Name	Raw Data File	Comment[Data Repository]	Comment[Data Record Accession]	Comment[Data Record URI]	Protocol REF	Derived Data File	Comment[Data Repository]	Comment[Data Record Accession]	Comment[Data Record URI]	Protocol REF	Derived Data File	Comment[Data Repository]	Comment[Data Record Accession]	Comment[Data Record URI]
E-MEXP-2280	data integration	Co-expression analysis for E-MEXP-2280	adn_coexp_int.txt	figshare	doi:10.6084/m9.figshare.c.4469240	https://doi.org/10.6084/m9.figshare.c.4469240	Transformation-based integration overview	HENA Heterogeneous network-based data set for Alzheimers disease	The Network Data Exchange (NDEx)	doi:10.18119/N93G6T	https://doi.org/10.18119/N93G6T	reduction via restrictive threshold	HENA reduced version	The Network Data Exchange (NDEx)	doi:10.18119/N97300	https://doi.org/10.18119/N97300
E-GEOD-528	data integration	Co-expression analysis for E-GEOD-528	adn_coexp_int.txt	figshare	doi:10.6084/m9.figshare.c.4469240	https://doi.org/10.6084/m9.figshare.c.4469240	Transformation-based integration overview	HENA Heterogeneous network-based data set for Alzheimers disease	The Network Data Exchange (NDEx)	doi:10.18119/N93G6T	https://doi.org/10.18119/N93G6T	reduction via restrictive threshold	HENA reduced version	The Network Data Exchange (NDEx)	doi:10.18119/N97300	https://doi.org/10.18119/N97300
E-GEOD-4757	data integration	Co-expression analysis for E-GEOD-4757	adn_coexp_int.txt	figshare	doi:10.6084/m9.figshare.c.4469240	https://doi.org/10.6084/m9.figshare.c.4469240	Transformation-based integration overview	HENA Heterogeneous network-based data set for Alzheimers disease	The Network Data Exchange (NDEx)	doi:10.18119/N93G6T	https://doi.org/10.18119/N93G6T	reduction via restrictive threshold	HENA reduced version	The Network Data Exchange (NDEx)	doi:10.18119/N97300	https://doi.org/10.18119/N97300
E-GEOD-29652	data integration	Co-expression analysis for E-GEOD-29652	adn_coexp_int.txt	figshare	doi:10.6084/m9.figshare.c.4469240	https://doi.org/10.6084/m9.figshare.c.4469240	Transformation-based integration overview	HENA Heterogeneous network-based data set for Alzheimers disease	The Network Data Exchange (NDEx)	doi:10.18119/N93G6T	https://doi.org/10.18119/N93G6T	reduction via restrictive threshold	HENA reduced version	The Network Data Exchange (NDEx)	doi:10.18119/N97300	https://doi.org/10.18119/N97300
E-GEOD-28146	data integration	Co-expression analysis for E-GEOD-28146	adn_coexp_int.txt	figshare	doi:10.6084/m9.figshare.c.4469240	https://doi.org/10.6084/m9.figshare.c.4469240	Transformation-based integration overview	HENA Heterogeneous network-based data set for Alzheimers disease	The Network Data Exchange (NDEx)	doi:10.18119/N93G6T	https://doi.org/10.18119/N93G6T	reduction via restrictive threshold	HENA reduced version	The Network Data Exchange (NDEx)	doi:10.18119/N97300	https://doi.org/10.18119/N97300
E-GEOD-18309	data integration	Co-expression analysis for E-GEOD-18309	adn_coexp_int.txt	figshare	doi:10.6084/m9.figshare.c.4469240	https://doi.org/10.6084/m9.figshare.c.4469240	Transformation-based integration overview	HENA Heterogeneous network-based data set for Alzheimers disease	The Network Data Exchange (NDEx)	doi:10.18119/N93G6T	https://doi.org/10.18119/N93G6T	reduction via restrictive threshold	HENA reduced version	The Network Data Exchange (NDEx)	doi:10.18119/N97300	https://doi.org/10.18119/N97300
H0351.2001	data integration	Co-expression in disease related brain regions for H0351.2001	CA1_coexp_int_aba.txt	figshare	doi:10.6084/m9.figshare.c.4469240	https://doi.org/10.6084/m9.figshare.c.4469240	Transformation-based integration overview	HENA Heterogeneous network-based data set for Alzheimers disease	The Network Data Exchange (NDEx)	doi:10.18119/N93G6T	https://doi.org/10.18119/N93G6T	reduction via restrictive threshold	HENA reduced version	The Network Data Exchange (NDEx)	doi:10.18119/N97300	https://doi.org/10.18119/N97300
H0351.2002	data integration	Co-expression in disease related brain regions for H0351.2002	CA1_coexp_int_aba.txt	figshare	doi:10.6084/m9.figshare.c.4469240	https://doi.org/10.6084/m9.figshare.c.4469240	Transformation-based integration overview	HENA Heterogeneous network-based data set for Alzheimers disease	The Network Data Exchange (NDEx)	doi:10.18119/N93G6T	https://doi.org/10.18119/N93G6T	reduction via restrictive threshold	HENA reduced version	The Network Data Exchange (NDEx)	doi:10.18119/N97300	https://doi.org/10.18119/N97300
H0351.1009	data integration	Co-expression in disease related brain regions for H0351.1009	CA1_coexp_int_aba.txt	figshare	doi:10.6084/m9.figshare.c.4469240	https://doi.org/10.6084/m9.figshare.c.4469240	Transformation-based integration overview	HENA Heterogeneous network-based data set for Alzheimers disease	The Network Data Exchange (NDEx)	doi:10.18119/N93G6T	https://doi.org/10.18119/N93G6T	reduction via restrictive threshold	HENA reduced version	The Network Data Exchange (NDEx)	doi:10.18119/N97300	https://doi.org/10.18119/N97300
H0351.1012	data integration	Co-expression in disease related brain regions for H0351.1012	CA1_coexp_int_aba.txt	figshare	doi:10.6084/m9.figshare.c.4469240	https://doi.org/10.6084/m9.figshare.c.4469240	Transformation-based integration overview	HENA Heterogeneous network-based data set for Alzheimers disease	The Network Data Exchange (NDEx)	doi:10.18119/N93G6T	https://doi.org/10.18119/N93G6T	reduction via restrictive threshold	HENA reduced version	The Network Data Exchange (NDEx)	doi:10.18119/N97300	https://doi.org/10.18119/N97300
H0351.1015	data integration	Co-expression in disease related brain regions for H0351.1015	CA1_coexp_int_aba.txt	figshare	doi:10.6084/m9.figshare.c.4469240	https://doi.org/10.6084/m9.figshare.c.4469240	Transformation-based integration overview	HENA Heterogeneous network-based data set for Alzheimers disease	The Network Data Exchange (NDEx)	doi:10.18119/N93G6T	https://doi.org/10.18119/N93G6T	reduction via restrictive threshold	HENA reduced version	The Network Data Exchange (NDEx)	doi:10.18119/N97300	https://doi.org/10.18119/N97300
H0351.1016	data integration	Co-expression in disease related brain regions for H0351.1016	CA1_coexp_int_aba.txt	figshare	doi:10.6084/m9.figshare.c.4469240	https://doi.org/10.6084/m9.figshare.c.4469240	Transformation-based integration overview	HENA Heterogeneous network-based data set for Alzheimers disease	The Network Data Exchange (NDEx)	doi:10.18119/N93G6T	https://doi.org/10.18119/N93G6T	reduction via restrictive threshold	HENA reduced version	The Network Data Exchange (NDEx)	doi:10.18119/N97300	https://doi.org/10.18119/N97300
H0351.2001	data integration	Co-expression in disease related brain regions for H0351.2001	CA2_coexp_int_aba.txt	figshare	doi:10.6084/m9.figshare.c.4469240	https://doi.org/10.6084/m9.figshare.c.4469240	Transformation-based integration overview	HENA Heterogeneous network-based data set for Alzheimers disease	The Network Data Exchange (NDEx)	doi:10.18119/N93G6T	https://doi.org/10.18119/N93G6T	reduction via restrictive threshold	HENA reduced version	The Network Data Exchange (NDEx)	doi:10.18119/N97300	https://doi.org/10.18119/N97300
H0351.2002	data integration	Co-expression in disease related brain regions for H0351.2002	CA2_coexp_int_aba.txt	figshare	doi:10.6084/m9.figshare.c.4469240	https://doi.org/10.6084/m9.figshare.c.4469240	Transformation-based integration overview	HENA Heterogeneous network-based data set for Alzheimers disease	The Network Data Exchange (NDEx)	doi:10.18119/N93G6T	https://doi.org/10.18119/N93G6T	reduction via restrictive threshold	HENA reduced version	The Network Data Exchange (NDEx)	doi:10.18119/N97300	https://doi.org/10.18119/N97300
H0351.1009	data integration	Co-expression in disease related brain regions for H0351.1009	CA2_coexp_int_aba.txt	figshare	doi:10.6084/m9.figshare.c.4469240	https://doi.org/10.6084/m9.figshare.c.4469240	Transformation-based integration overview	HENA Heterogeneous network-based data set for Alzheimers disease	The Network Data Exchange (NDEx)	doi:10.18119/N93G6T	https://doi.org/10.18119/N93G6T	reduction via restrictive threshold	HENA reduced version	The Network Data Exchange (NDEx)	doi:10.18119/N97300	https://doi.org/10.18119/N97300
H0351.1012	data integration	Co-expression in disease related brain regions for H0351.1012	CA2_coexp_int_aba.txt	figshare	doi:10.6084/m9.figshare.c.4469240	https://doi.org/10.6084/m9.figshare.c.4469240	Transformation-based integration overview	HENA Heterogeneous network-based data set for Alzheimers disease	The Network Data Exchange (NDEx)	doi:10.18119/N93G6T	https://doi.org/10.18119/N93G6T	reduction via restrictive threshold	HENA reduced version	The Network Data Exchange (NDEx)	doi:10.18119/N97300	https://doi.org/10.18119/N97300
H0351.1015	data integration	Co-expression in disease related brain regions for H0351.1015	CA2_coexp_int_aba.txt	figshare	doi:10.6084/m9.figshare.c.4469240	https://doi.org/10.6084/m9.figshare.c.4469240	Transformation-based integration overview	HENA Heterogeneous network-based data set for Alzheimers disease	The Network Data Exchange (NDEx)	doi:10.18119/N93G6T	https://doi.org/10.18119/N93G6T	reduction via restrictive threshold	HENA reduced version	The Network Data Exchange (NDEx)	doi:10.18119/N97300	https://doi.org/10.18119/N97300
H0351.1016	data integration	Co-expression in disease related brain regions for H0351.1016	CA2_coexp_int_aba.txt	figshare	doi:10.6084/m9.figshare.c.4469240	https://doi.org/10.6084/m9.figshare.c.4469240	Transformation-based integration overview	HENA Heterogeneous network-based data set for Alzheimers disease	The Network Data Exchange (NDEx)	doi:10.18119/N93G6T	https://doi.org/10.18119/N93G6T	reduction via restrictive threshold	HENA reduced version	The Network Data Exchange (NDEx)	doi:10.18119/N97300	https://doi.org/10.18119/N97300
H0351.2001	data integration	Co-expression in disease related brain regions for H0351.2001	CA3_coexp_int_aba.txt	figshare	doi:10.6084/m9.figshare.c.4469240	https://doi.org/10.6084/m9.figshare.c.4469240	Transformation-based integration overview	HENA Heterogeneous network-based data set for Alzheimers disease	The Network Data Exchange (NDEx)	doi:10.18119/N93G6T	https://doi.org/10.18119/N93G6T	reduction via restrictive threshold	HENA reduced version	The Network Data Exchange (NDEx)	doi:10.18119/N97300	https://doi.org/10.18119/N97300
H0351.2002	data integration	Co-expression in disease related brain regions for H0351.2002	CA3_coexp_int_aba.txt	figshare	doi:10.6084/m9.figshare.c.4469240	https://doi.org/10.6084/m9.figshare.c.4469240	Transformation-based integration overview	HENA Heterogeneous network-based data set for Alzheimers disease	The Network Data Exchange (NDEx)	doi:10.18119/N93G6T	https://doi.org/10.18119/N93G6T	reduction via restrictive threshold	HENA reduced version	The Network Data Exchange (NDEx)	doi:10.18119/N97300	https://doi.org/10.18119/N97300
H0351.1009	data integration	Co-expression in disease related brain regions for H0351.1009	CA3_coexp_int_aba.txt	figshare	doi:10.6084/m9.figshare.c.4469240	https://doi.org/10.6084/m9.figshare.c.4469240	Transformation-based integration overview	HENA Heterogeneous network-based data set for Alzheimers disease	The Network Data Exchange (NDEx)	doi:10.18119/N93G6T	https://doi.org/10.18119/N93G6T	reduction via restrictive threshold	HENA reduced version	The Network Data Exchange (NDEx)	doi:10.18119/N97300	https://doi.org/10.18119/N97300
H0351.1012	data integration	Co-expression in disease related brain regions for H0351.1012	CA3_coexp_int_aba.txt	figshare	doi:10.6084/m9.figshare.c.4469240	https://doi.org/10.6084/m9.figshare.c.4469240	Transformation-based integration overview	HENA Heterogeneous network-based data set for Alzheimers disease	The Network Data Exchange (NDEx)	doi:10.18119/N93G6T	https://doi.org/10.18119/N93G6T	reduction via restrictive threshold	HENA reduced version	The Network Data Exchange (NDEx)	doi:10.18119/N97300	https://doi.org/10.18119/N97300
H0351.1015	data integration	Co-expression in disease related brain regions for H0351.1015	CA3_coexp_int_aba.txt	figshare	doi:10.6084/m9.figshare.c.4469240	https://doi.org/10.6084/m9.figshare.c.4469240	Transformation-based integration overview	HENA Heterogeneous network-based data set for Alzheimers disease	The Network Data Exchange (NDEx)	doi:10.18119/N93G6T	https://doi.org/10.18119/N93G6T	reduction via restrictive threshold	HENA reduced version	The Network Data Exchange (NDEx)	doi:10.18119/N97300	https://doi.org/10.18119/N97300
H0351.1016	data integration	Co-expression in disease related brain regions for H0351.1016	CA3_coexp_int_aba.txt	figshare	doi:10.6084/m9.figshare.c.4469240	https://doi.org/10.6084/m9.figshare.c.4469240	Transformation-based integration overview	HENA Heterogeneous network-based data set for Alzheimers disease	The Network Data Exchange (NDEx)	doi:10.18119/N93G6T	https://doi.org/10.18119/N93G6T	reduction via restrictive threshold	HENA reduced version	The Network Data Exchange (NDEx)	doi:10.18119/N97300	https://doi.org/10.18119/N97300
H0351.2001	data integration	Co-expression in disease related brain regions for H0351.2001	CA4_coexp_int_aba.txt	figshare	doi:10.6084/m9.figshare.c.4469240	https://doi.org/10.6084/m9.figshare.c.4469240	Transformation-based integration overview	HENA Heterogeneous network-based data set for Alzheimers disease	The Network Data Exchange (NDEx)	doi:10.18119/N93G6T	https://doi.org/10.18119/N93G6T	reduction via restrictive threshold	HENA reduced version	The Network Data Exchange (NDEx)	doi:10.18119/N97300	https://doi.org/10.18119/N97300
H0351.2002	data integration	Co-expression in disease related brain regions for H0351.2002	CA4_coexp_int_aba.txt	figshare	doi:10.6084/m9.figshare.c.4469240	https://doi.org/10.6084/m9.figshare.c.4469240	Transformation-based integration overview	HENA Heterogeneous network-based data set for Alzheimers disease	The Network Data Exchange (NDEx)	doi:10.18119/N93G6T	https://doi.org/10.18119/N93G6T	reduction via restrictive threshold	HENA reduced version	The Network Data Exchange (NDEx)	doi:10.18119/N97300	https://doi.org/10.18119/N97300
H0351.1009	data integration	Co-expression in disease related brain regions for H0351.1009	CA4_coexp_int_aba.txt	figshare	doi:10.6084/m9.figshare.c.4469240	https://doi.org/10.6084/m9.figshare.c.4469240	Transformation-based integration overview	HENA Heterogeneous network-based data set for Alzheimers disease	The Network Data Exchange (NDEx)	doi:10.18119/N93G6T	https://doi.org/10.18119/N93G6T	reduction via restrictive threshold	HENA reduced version	The Network Data Exchange (NDEx)	doi:10.18119/N97300	https://doi.org/10.18119/N97300
H0351.1012	data integration	Co-expression in disease related brain regions for H0351.1012	CA4_coexp_int_aba.txt	figshare	doi:10.6084/m9.figshare.c.4469240	https://doi.org/10.6084/m9.figshare.c.4469240	Transformation-based integration overview	HENA Heterogeneous network-based data set for Alzheimers disease	The Network Data Exchange (NDEx)	doi:10.18119/N93G6T	https://doi.org/10.18119/N93G6T	reduction via restrictive threshold	HENA reduced version	The Network Data Exchange (NDEx)	doi:10.18119/N97300	https://doi.org/10.18119/N97300
H0351.1015	data integration	Co-expression in disease related brain regions for H0351.1015	CA4_coexp_int_aba.txt	figshare	doi:10.6084/m9.figshare.c.4469240	https://doi.org/10.6084/m9.figshare.c.4469240	Transformation-based integration overview	HENA Heterogeneous network-based data set for Alzheimers disease	The Network Data Exchange (NDEx)	doi:10.18119/N93G6T	https://doi.org/10.18119/N93G6T	reduction via restrictive threshold	HENA reduced version	The Network Data Exchange (NDEx)	doi:10.18119/N97300	https://doi.org/10.18119/N97300
H0351.1016	data integration	Co-expression in disease related brain regions for H0351.1016	CA4_coexp_int_aba.txt	figshare	doi:10.6084/m9.figshare.c.4469240	https://doi.org/10.6084/m9.figshare.c.4469240	Transformation-based integration overview	HENA Heterogeneous network-based data set for Alzheimers disease	The Network Data Exchange (NDEx)	doi:10.18119/N93G6T	https://doi.org/10.18119/N93G6T	reduction via restrictive threshold	HENA reduced version	The Network Data Exchange (NDEx)	doi:10.18119/N97300	https://doi.org/10.18119/N97300
H0351.2001	data integration	Co-expression in disease related brain regions for H0351.2001	DG_coexp_int_aba.txt	figshare	doi:10.6084/m9.figshare.c.4469240	https://doi.org/10.6084/m9.figshare.c.4469240	Transformation-based integration overview	HENA Heterogeneous network-based data set for Alzheimers disease	The Network Data Exchange (NDEx)	doi:10.18119/N93G6T	https://doi.org/10.18119/N93G6T	reduction via restrictive threshold	HENA reduced version	The Network Data Exchange (NDEx)	doi:10.18119/N97300	https://doi.org/10.18119/N97300
H0351.2002	data integration	Co-expression in disease related brain regions for H0351.2002	DG_coexp_int_aba.txt	figshare	doi:10.6084/m9.figshare.c.4469240	https://doi.org/10.6084/m9.figshare.c.4469240	Transformation-based integration overview	HENA Heterogeneous network-based data set for Alzheimers disease	The Network Data Exchange (NDEx)	doi:10.18119/N93G6T	https://doi.org/10.18119/N93G6T	reduction via restrictive threshold	HENA reduced version	The Network Data Exchange (NDEx)	doi:10.18119/N97300	https://doi.org/10.18119/N97300
H0351.1009	data integration	Co-expression in disease related brain regions for H0351.1009	DG_coexp_int_aba.txt	figshare	doi:10.6084/m9.figshare.c.4469240	https://doi.org/10.6084/m9.figshare.c.4469240	Transformation-based integration overview	HENA Heterogeneous network-based data set for Alzheimers disease	The Network Data Exchange (NDEx)	doi:10.18119/N93G6T	https://doi.org/10.18119/N93G6T	reduction via restrictive threshold	HENA reduced version	The Network Data Exchange (NDEx)	doi:10.18119/N97300	https://doi.org/10.18119/N97300
H0351.1012	data integration	Co-expression in disease related brain regions for H0351.1012	DG_coexp_int_aba.txt	figshare	doi:10.6084/m9.figshare.c.4469240	https://doi.org/10.6084/m9.figshare.c.4469240	Transformation-based integration overview	HENA Heterogeneous network-based data set for Alzheimers disease	The Network Data Exchange (NDEx)	doi:10.18119/N93G6T	https://doi.org/10.18119/N93G6T	reduction via restrictive threshold	HENA reduced version	The Network Data Exchange (NDEx)	doi:10.18119/N97300	https://doi.org/10.18119/N97300
H0351.1015	data integration	Co-expression in disease related brain regions for H0351.1015	DG_coexp_int_aba.txt	figshare	doi:10.6084/m9.figshare.c.4469240	https://doi.org/10.6084/m9.figshare.c.4469240	Transformation-based integration overview	HENA Heterogeneous network-based data set for Alzheimers disease	The Network Data Exchange (NDEx)	doi:10.18119/N93G6T	https://doi.org/10.18119/N93G6T	reduction via restrictive threshold	HENA reduced version	The Network Data Exchange (NDEx)	doi:10.18119/N97300	https://doi.org/10.18119/N97300
H0351.1016	data integration	Co-expression in disease related brain regions for H0351.1016	DG_coexp_int_aba.txt	figshare	doi:10.6084/m9.figshare.c.4469240	https://doi.org/10.6084/m9.figshare.c.4469240	Transformation-based integration overview	HENA Heterogeneous network-based data set for Alzheimers disease	The Network Data Exchange (NDEx)	doi:10.18119/N93G6T	https://doi.org/10.18119/N93G6T	reduction via restrictive threshold	HENA reduced version	The Network Data Exchange (NDEx)	doi:10.18119/N97300	https://doi.org/10.18119/N97300
H0351.2001	data integration	Co-expression in disease related brain regions for H0351.2001	SptN_coexp_int_aba.txt	figshare	doi:10.6084/m9.figshare.c.4469240	https://doi.org/10.6084/m9.figshare.c.4469240	Transformation-based integration overview	HENA Heterogeneous network-based data set for Alzheimers disease	The Network Data Exchange (NDEx)	doi:10.18119/N93G6T	https://doi.org/10.18119/N93G6T	reduction via restrictive threshold	HENA reduced version	The Network Data Exchange (NDEx)	doi:10.18119/N97300	https://doi.org/10.18119/N97300
H0351.2002	data integration	Co-expression in disease related brain regions for H0351.2002	SptN_coexp_int_aba.txt	figshare	doi:10.6084/m9.figshare.c.4469240	https://doi.org/10.6084/m9.figshare.c.4469240	Transformation-based integration overview	HENA Heterogeneous network-based data set for Alzheimers disease	The Network Data Exchange (NDEx)	doi:10.18119/N93G6T	https://doi.org/10.18119/N93G6T	reduction via restrictive threshold	HENA reduced version	The Network Data Exchange (NDEx)	doi:10.18119/N97300	https://doi.org/10.18119/N97300
H0351.1009	data integration	Co-expression in disease related brain regions for H0351.1009	SptN_coexp_int_aba.txt	figshare	doi:10.6084/m9.figshare.c.4469240	https://doi.org/10.6084/m9.figshare.c.4469240	Transformation-based integration overview	HENA Heterogeneous network-based data set for Alzheimers disease	The Network Data Exchange (NDEx)	doi:10.18119/N93G6T	https://doi.org/10.18119/N93G6T	reduction via restrictive threshold	HENA reduced version	The Network Data Exchange (NDEx)	doi:10.18119/N97300	https://doi.org/10.18119/N97300
H0351.1012	data integration	Co-expression in disease related brain regions for H0351.1012	SptN_coexp_int_aba.txt	figshare	doi:10.6084/m9.figshare.c.4469240	https://doi.org/10.6084/m9.figshare.c.4469240	Transformation-based integration overview	HENA Heterogeneous network-based data set for Alzheimers disease	The Network Data Exchange (NDEx)	doi:10.18119/N93G6T	https://doi.org/10.18119/N93G6T	reduction via restrictive threshold	HENA reduced version	The Network Data Exchange (NDEx)	doi:10.18119/N97300	https://doi.org/10.18119/N97300
H0351.1015	data integration	Co-expression in disease related brain regions for H0351.1015	SptN_coexp_int_aba.txt	figshare	doi:10.6084/m9.figshare.c.4469240	https://doi.org/10.6084/m9.figshare.c.4469240	Transformation-based integration overview	HENA Heterogeneous network-based data set for Alzheimers disease	The Network Data Exchange (NDEx)	doi:10.18119/N93G6T	https://doi.org/10.18119/N93G6T	reduction via restrictive threshold	HENA reduced version	The Network Data Exchange (NDEx)	doi:10.18119/N97300	https://doi.org/10.18119/N97300
H0351.1016	data integration	Co-expression in disease related brain regions for H0351.1016	SptN_coexp_int_aba.txt	figshare	doi:10.6084/m9.figshare.c.4469240	https://doi.org/10.6084/m9.figshare.c.4469240	Transformation-based integration overview	HENA Heterogeneous network-based data set for Alzheimers disease	The Network Data Exchange (NDEx)	doi:10.18119/N93G6T	https://doi.org/10.18119/N93G6T	reduction via restrictive threshold	HENA reduced version	The Network Data Exchange (NDEx)	doi:10.18119/N97300	https://doi.org/10.18119/N97300
H0351.2001	data integration	Co-expression in disease related brain regions for H0351.2001	subiculum_coexp_int_aba.txt	figshare	doi:10.6084/m9.figshare.c.4469240	https://doi.org/10.6084/m9.figshare.c.4469240	Transformation-based integration overview	HENA Heterogeneous network-based data set for Alzheimers disease	The Network Data Exchange (NDEx)	doi:10.18119/N93G6T	https://doi.org/10.18119/N93G6T	reduction via restrictive threshold	HENA reduced version	The Network Data Exchange (NDEx)	doi:10.18119/N97300	https://doi.org/10.18119/N97300
H0351.2002	data integration	Co-expression in disease related brain regions for H0351.2002	subiculum_coexp_int_aba.txt	figshare	doi:10.6084/m9.figshare.c.4469240	https://doi.org/10.6084/m9.figshare.c.4469240	Transformation-based integration overview	HENA Heterogeneous network-based data set for Alzheimers disease	The Network Data Exchange (NDEx)	doi:10.18119/N93G6T	https://doi.org/10.18119/N93G6T	reduction via restrictive threshold	HENA reduced version	The Network Data Exchange (NDEx)	doi:10.18119/N97300	https://doi.org/10.18119/N97300
H0351.1009	data integration	Co-expression in disease related brain regions for H0351.1009	subiculum_coexp_int_aba.txt	figshare	doi:10.6084/m9.figshare.c.4469240	https://doi.org/10.6084/m9.figshare.c.4469240	Transformation-based integration overview	HENA Heterogeneous network-based data set for Alzheimers disease	The Network Data Exchange (NDEx)	doi:10.18119/N93G6T	https://doi.org/10.18119/N93G6T	reduction via restrictive threshold	HENA reduced version	The Network Data Exchange (NDEx)	doi:10.18119/N97300	https://doi.org/10.18119/N97300
H0351.1012	data integration	Co-expression in disease related brain regions for H0351.1012	subiculum_coexp_int_aba.txt	figshare	doi:10.6084/m9.figshare.c.4469240	https://doi.org/10.6084/m9.figshare.c.4469240	Transformation-based integration overview	HENA Heterogeneous network-based data set for Alzheimers disease	The Network Data Exchange (NDEx)	doi:10.18119/N93G6T	https://doi.org/10.18119/N93G6T	reduction via restrictive threshold	HENA reduced version	The Network Data Exchange (NDEx)	doi:10.18119/N97300	https://doi.org/10.18119/N97300
H0351.1015	data integration	Co-expression in disease related brain regions for H0351.1015	subiculum_coexp_int_aba.txt	figshare	doi:10.6084/m9.figshare.c.4469240	https://doi.org/10.6084/m9.figshare.c.4469240	Transformation-based integration overview	HENA Heterogeneous network-based data set for Alzheimers disease	The Network Data Exchange (NDEx)	doi:10.18119/N93G6T	https://doi.org/10.18119/N93G6T	reduction via restrictive threshold	HENA reduced version	The Network Data Exchange (NDEx)	doi:10.18119/N97300	https://doi.org/10.18119/N97300
H0351.1016	data integration	Co-expression in disease related brain regions for H0351.1016	subiculum_coexp_int_aba.txt	figshare	doi:10.6084/m9.figshare.c.4469240	https://doi.org/10.6084/m9.figshare.c.4469240	Transformation-based integration overview	HENA Heterogeneous network-based data set for Alzheimers disease	The Network Data Exchange (NDEx)	doi:10.18119/N93G6T	https://doi.org/10.18119/N93G6T	reduction via restrictive threshold	HENA reduced version	The Network Data Exchange (NDEx)	doi:10.18119/N97300	https://doi.org/10.18119/N97300
genotype.txt	data integration	Epistasis analysis for genotype.txt	HBTRC_epistasis.tsv	figshare	doi:10.6084/m9.figshare.c.4469240	https://doi.org/10.6084/m9.figshare.c.4469240	Transformation-based integration overview	HENA Heterogeneous network-based data set for Alzheimers disease	The Network Data Exchange (NDEx)	doi:10.18119/N93G6T	https://doi.org/10.18119/N93G6T	reduction via restrictive threshold	HENA reduced version	The Network Data Exchange (NDEx)	doi:10.18119/N97300	https://doi.org/10.18119/N97300
marker.txt	data integration	Epistasis analysis for marker.txt	HBTRC_epistasis.tsv	figshare	doi:10.6084/m9.figshare.c.4469240	https://doi.org/10.6084/m9.figshare.c.4469240	Transformation-based integration overview	HENA Heterogeneous network-based data set for Alzheimers disease	The Network Data Exchange (NDEx)	doi:10.18119/N93G6T	https://doi.org/10.18119/N93G6T	reduction via restrictive threshold	HENA reduced version	The Network Data Exchange (NDEx)	doi:10.18119/N97300	https://doi.org/10.18119/N97300
phenotype.txt	data integration	Epistasis analysis for phenotype.txt	HBTRC_epistasis.tsv	figshare	doi:10.6084/m9.figshare.c.4469240	https://doi.org/10.6084/m9.figshare.c.4469240	Transformation-based integration overview	HENA Heterogeneous network-based data set for Alzheimers disease	The Network Data Exchange (NDEx)	doi:10.18119/N93G6T	https://doi.org/10.18119/N93G6T	reduction via restrictive threshold	HENA reduced version	The Network Data Exchange (NDEx)	doi:10.18119/N97300	https://doi.org/10.18119/N97300
phenotype_description.txt	data integration	Epistasis analysis for phenotype_description.txt	HBTRC_epistasis.tsv	figshare	doi:10.6084/m9.figshare.c.4469240	https://doi.org/10.6084/m9.figshare.c.4469240	Transformation-based integration overview	HENA Heterogeneous network-based data set for Alzheimers disease	The Network Data Exchange (NDEx)	doi:10.18119/N93G6T	https://doi.org/10.18119/N93G6T	reduction via restrictive threshold	HENA reduced version	The Network Data Exchange (NDEx)	doi:10.18119/N97300	https://doi.org/10.18119/N97300
TGenII_ALZHEIMERS_Affy6_GWAS_July2012_QC.bed	data integration	Epistasis analysis for TGenII_ALZHEIMERS_Affy6_GWAS_July2012_QC.bed	TGEN_epistasis.tsv	figshare	doi:10.6084/m9.figshare.c.4469240	https://doi.org/10.6084/m9.figshare.c.4469240	Transformation-based integration overview	HENA Heterogeneous network-based data set for Alzheimers disease	The Network Data Exchange (NDEx)	doi:10.18119/N93G6T	https://doi.org/10.18119/N93G6T	reduction via restrictive threshold	HENA reduced version	The Network Data Exchange (NDEx)	doi:10.18119/N97300	https://doi.org/10.18119/N97300
TGenII_ALZHEIMERS_Affy6_GWAS_July2012_QC.bim	data integration	Epistasis analysis for TGenII_ALZHEIMERS_Affy6_GWAS_July2012_QC.bim	TGEN_epistasis.tsv	figshare	doi:10.6084/m9.figshare.c.4469240	https://doi.org/10.6084/m9.figshare.c.4469240	Transformation-based integration overview	HENA Heterogeneous network-based data set for Alzheimers disease	The Network Data Exchange (NDEx)	doi:10.18119/N93G6T	https://doi.org/10.18119/N93G6T	reduction via restrictive threshold	HENA reduced version	The Network Data Exchange (NDEx)	doi:10.18119/N97300	https://doi.org/10.18119/N97300
TGenII_ALZHEIMERS_Affy6_GWAS_July2012_QC.fam	data integration	Epistasis analysis for TGenII_ALZHEIMERS_Affy6_GWAS_July2012_QC.fam	TGEN_epistasis.tsv	figshare	doi:10.6084/m9.figshare.c.4469240	https://doi.org/10.6084/m9.figshare.c.4469240	Transformation-based integration overview	HENA Heterogeneous network-based data set for Alzheimers disease	The Network Data Exchange (NDEx)	doi:10.18119/N93G6T	https://doi.org/10.18119/N93G6T	reduction via restrictive threshold	HENA reduced version	The Network Data Exchange (NDEx)	doi:10.18119/N97300	https://doi.org/10.18119/N97300
TGenII_ALZHEIMERS_Affy6_GWAS_July2012_QC.covar	data integration	Epistasis analysis for TGenII_ALZHEIMERS_Affy6_GWAS_July2012_QC.covar	TGEN_epistasis.tsv	figshare	doi:10.6084/m9.figshare.c.4469240	https://doi.org/10.6084/m9.figshare.c.4469240	Transformation-based integration overview	HENA Heterogeneous network-based data set for Alzheimers disease	The Network Data Exchange (NDEx)	doi:10.18119/N93G6T	https://doi.org/10.18119/N93G6T	reduction via restrictive threshold	HENA reduced version	The Network Data Exchange (NDEx)	doi:10.18119/N97300	https://doi.org/10.18119/N97300
ADNI_cluster_01_forward_757LONI.bed	data integration	Epistasis analysis for ADNI_cluster_01_forward_757LONI.bed	ADNI_VER_epistasis.tsv	figshare	doi:10.6084/m9.figshare.c.4469240	https://doi.org/10.6084/m9.figshare.c.4469240	Transformation-based integration overview	HENA Heterogeneous network-based data set for Alzheimers disease	The Network Data Exchange (NDEx)	doi:10.18119/N93G6T	https://doi.org/10.18119/N93G6T	reduction via restrictive threshold	HENA reduced version	The Network Data Exchange (NDEx)	doi:10.18119/N97300	https://doi.org/10.18119/N97300
ADNI_cluster_01_forward_757LONI.bim	data integration	Epistasis analysis for ADNI_cluster_01_forward_757LONI.bim	ADNI_VER_epistasis.tsv	figshare	doi:10.6084/m9.figshare.c.4469240	https://doi.org/10.6084/m9.figshare.c.4469240	Transformation-based integration overview	HENA Heterogeneous network-based data set for Alzheimers disease	The Network Data Exchange (NDEx)	doi:10.18119/N93G6T	https://doi.org/10.18119/N93G6T	reduction via restrictive threshold	HENA reduced version	The Network Data Exchange (NDEx)	doi:10.18119/N97300	https://doi.org/10.18119/N97300
ADNI_cluster_01_forward_757LONI.fam	data integration	Epistasis analysis for ADNI_cluster_01_forward_757LONI.fam	ADNI_VER_epistasis.tsv	figshare	doi:10.6084/m9.figshare.c.4469240	https://doi.org/10.6084/m9.figshare.c.4469240	Transformation-based integration overview	HENA Heterogeneous network-based data set for Alzheimers disease	The Network Data Exchange (NDEx)	doi:10.18119/N93G6T	https://doi.org/10.18119/N93G6T	reduction via restrictive threshold	HENA reduced version	The Network Data Exchange (NDEx)	doi:10.18119/N97300	https://doi.org/10.18119/N97300
ADNIMERGE_Methods_21030429.pdf	data integration	Epistasis analysis for ADNIMERGE_Methods_21030429.pdf	ADNI_VER_epistasis.tsv	figshare	doi:10.6084/m9.figshare.c.4469240	https://doi.org/10.6084/m9.figshare.c.4469240	Transformation-based integration overview	HENA Heterogeneous network-based data set for Alzheimers disease	The Network Data Exchange (NDEx)	doi:10.18119/N93G6T	https://doi.org/10.18119/N93G6T	reduction via restrictive threshold	HENA reduced version	The Network Data Exchange (NDEx)	doi:10.18119/N97300	https://doi.org/10.18119/N97300
ADNI_cluster_01_forward_757LONI.bed	data integration	Epistasis analysis for ADNI_cluster_01_forward_757LONI.bed	ADNI_CT_epistasis.txt	figshare	doi:10.6084/m9.figshare.c.4469240	https://doi.org/10.6084/m9.figshare.c.4469240	Transformation-based integration overview	HENA Heterogeneous network-based data set for Alzheimers disease	The Network Data Exchange (NDEx)	doi:10.18119/N93G6T	https://doi.org/10.18119/N93G6T	reduction via restrictive threshold	HENA reduced version	The Network Data Exchange (NDEx)	doi:10.18119/N97300	https://doi.org/10.18119/N97300
ADNI_cluster_01_forward_757LONI.bim	data integration	Epistasis analysis for ADNI_cluster_01_forward_757LONI.bim	ADNI_CT_epistasis.txt	figshare	doi:10.6084/m9.figshare.c.4469240	https://doi.org/10.6084/m9.figshare.c.4469240	Transformation-based integration overview	HENA Heterogeneous network-based data set for Alzheimers disease	The Network Data Exchange (NDEx)	doi:10.18119/N93G6T	https://doi.org/10.18119/N93G6T	reduction via restrictive threshold	HENA reduced version	The Network Data Exchange (NDEx)	doi:10.18119/N97300	https://doi.org/10.18119/N97300
ADNI_cluster_01_forward_757LONI.fam	data integration	Epistasis analysis for ADNI_cluster_01_forward_757LONI.fam	ADNI_CT_epistasis.txt	figshare	doi:10.6084/m9.figshare.c.4469240	https://doi.org/10.6084/m9.figshare.c.4469240	Transformation-based integration overview	HENA Heterogeneous network-based data set for Alzheimers disease	The Network Data Exchange (NDEx)	doi:10.18119/N93G6T	https://doi.org/10.18119/N93G6T	reduction via restrictive threshold	HENA reduced version	The Network Data Exchange (NDEx)	doi:10.18119/N97300	https://doi.org/10.18119/N97300
ADNIMERGE_Methods_21030429.pdf	data integration	Epistasis analysis for ADNIMERGE_Methods_21030429.pdf	ADNI_CT_epistasis.txt	figshare	doi:10.6084/m9.figshare.c.4469240	https://doi.org/10.6084/m9.figshare.c.4469240	Transformation-based integration overview	HENA Heterogeneous network-based data set for Alzheimers disease	The Network Data Exchange (NDEx)	doi:10.18119/N93G6T	https://doi.org/10.18119/N93G6T	reduction via restrictive threshold	HENA reduced version	The Network Data Exchange (NDEx)	doi:10.18119/N97300	https://doi.org/10.18119/N97300
IM-26801	data integration	Yeast Two-Hybrid data generation and analysis for IM-26801	IM-26801	figshare	doi:10.6084/m9.figshare.c.4469240	https://doi.org/10.6084/m9.figshare.c.4469240	Transformation-based integration overview	HENA Heterogeneous network-based data set for Alzheimers disease	The Network Data Exchange (NDEx)	doi:10.18119/N93G6T	https://doi.org/10.18119/N93G6T	reduction via restrictive threshold	HENA reduced version	The Network Data Exchange (NDEx)	doi:10.18119/N97300	https://doi.org/10.18119/N97300
Subset of protein-protein interactions with medium-high confidence	data integration	Filtering of the protein-protein interactions from IntAct data sets for Subset of protein-protein interactions with medium-high confidence	intact_int.txt	figshare	doi:10.6084/m9.figshare.c.4469240	https://doi.org/10.6084/m9.figshare.c.4469240	Transformation-based integration overview	HENA Heterogeneous network-based data set for Alzheimers disease	The Network Data Exchange (NDEx)	doi:10.18119/N93G6T	https://doi.org/10.18119/N93G6T	reduction via restrictive threshold	HENA reduced version	The Network Data Exchange (NDEx)	doi:10.18119/N97300	https://doi.org/10.18119/N97300
Interaction dataset based on proteins with an association to Alzheimer disease	data integration	Filtering of the protein-protein interactions from IntAct data sets for Interaction dataset based on proteins with an association to Alzheimer disease	alz_intact_int.txt	figshare	doi:10.6084/m9.figshare.c.4469240	https://doi.org/10.6084/m9.figshare.c.4469240	Transformation-based integration overview	HENA Heterogeneous network-based data set for Alzheimers disease	The Network Data Exchange (NDEx)	doi:10.18119/N93G6T	https://doi.org/10.18119/N93G6T	reduction via restrictive threshold	HENA reduced version	The Network Data Exchange (NDEx)	doi:10.18119/N97300	https://doi.org/10.18119/N97300
Interactions of proteins with an established role in the presynapse	data integration	Filtering of the protein-protein interactions from IntAct data sets for Interactions of proteins with an established role in the presynapse	syn_intact_int.txt	figshare	doi:10.6084/m9.figshare.c.4469240	https://doi.org/10.6084/m9.figshare.c.4469240	Transformation-based integration overview	HENA Heterogeneous network-based data set for Alzheimers disease	The Network Data Exchange (NDEx)	doi:10.18119/N93G6T	https://doi.org/10.18119/N93G6T	reduction via restrictive threshold	HENA reduced version	The Network Data Exchange (NDEx)	doi:10.18119/N97300	https://doi.org/10.18119/N97300
IGAP_stage_1_2_combined	data integration	LOAD GWAS analysis for IGAP_stage_1_2_combined	gwas_ensg.txt	figshare	doi:10.6084/m9.figshare.c.4469240	https://doi.org/10.6084/m9.figshare.c.4469240	Transformation-based integration overview	HENA Heterogeneous network-based data set for Alzheimers disease	The Network Data Exchange (NDEx)	doi:10.18119/N93G6T	https://doi.org/10.18119/N93G6T	reduction via restrictive threshold	HENA reduced version	The Network Data Exchange (NDEx)	doi:10.18119/N97300	https://doi.org/10.18119/N97300
IGAP_stage_1_2_combined	data integration	Positive selection analysis for IGAP_stage_1_2_combined	positive_darwinian_selection.csv	figshare	doi:10.6084/m9.figshare.c.4469240	https://doi.org/10.6084/m9.figshare.c.4469240	Transformation-based integration overview	HENA Heterogeneous network-based data set for Alzheimers disease	The Network Data Exchange (NDEx)	doi:10.18119/N93G6T	https://doi.org/10.18119/N93G6T	reduction via restrictive threshold	HENA reduced version	The Network Data Exchange (NDEx)	doi:10.18119/N97300	https://doi.org/10.18119/N97300
H0351.2001	data integration	Gene expression in the brain regions for H0351.2001	brain_tissue_zscores_aggreg.Rdata	figshare	doi:10.6084/m9.figshare.c.4469240	https://doi.org/10.6084/m9.figshare.c.4469240	Transformation-based integration overview	HENA Heterogeneous network-based data set for Alzheimers disease	The Network Data Exchange (NDEx)	doi:10.18119/N93G6T	https://doi.org/10.18119/N93G6T	reduction via restrictive threshold	HENA reduced version	The Network Data Exchange (NDEx)	doi:10.18119/N97300	https://doi.org/10.18119/N97300
H0351.2002	data integration	Gene expression in the brain regions for H0351.2002	brain_tissue_zscores_aggreg.Rdata	figshare	doi:10.6084/m9.figshare.c.4469240	https://doi.org/10.6084/m9.figshare.c.4469240	Transformation-based integration overview	HENA Heterogeneous network-based data set for Alzheimers disease	The Network Data Exchange (NDEx)	doi:10.18119/N93G6T	https://doi.org/10.18119/N93G6T	reduction via restrictive threshold	HENA reduced version	The Network Data Exchange (NDEx)	doi:10.18119/N97300	https://doi.org/10.18119/N97300
H0351.1009	data integration	Gene expression in the brain regions for H0351.1009	brain_tissue_zscores_aggreg.Rdata	figshare	doi:10.6084/m9.figshare.c.4469240	https://doi.org/10.6084/m9.figshare.c.4469240	Transformation-based integration overview	HENA Heterogeneous network-based data set for Alzheimers disease	The Network Data Exchange (NDEx)	doi:10.18119/N93G6T	https://doi.org/10.18119/N93G6T	reduction via restrictive threshold	HENA reduced version	The Network Data Exchange (NDEx)	doi:10.18119/N97300	https://doi.org/10.18119/N97300
H0351.1012	data integration	Gene expression in the brain regions for H0351.1012	brain_tissue_zscores_aggreg.Rdata	figshare	doi:10.6084/m9.figshare.c.4469240	https://doi.org/10.6084/m9.figshare.c.4469240	Transformation-based integration overview	HENA Heterogeneous network-based data set for Alzheimers disease	The Network Data Exchange (NDEx)	doi:10.18119/N93G6T	https://doi.org/10.18119/N93G6T	reduction via restrictive threshold	HENA reduced version	The Network Data Exchange (NDEx)	doi:10.18119/N97300	https://doi.org/10.18119/N97300
H0351.1015	data integration	Gene expression in the brain regions for H0351.1015	brain_tissue_zscores_aggreg.Rdata	figshare	doi:10.6084/m9.figshare.c.4469240	https://doi.org/10.6084/m9.figshare.c.4469240	Transformation-based integration overview	HENA Heterogeneous network-based data set for Alzheimers disease	The Network Data Exchange (NDEx)	doi:10.18119/N93G6T	https://doi.org/10.18119/N93G6T	reduction via restrictive threshold	HENA reduced version	The Network Data Exchange (NDEx)	doi:10.18119/N97300	https://doi.org/10.18119/N97300
H0351.1016	data integration	Gene expression in the brain regions for H0351.1016	brain_tissue_zscores_aggreg.Rdata	figshare	doi:10.6084/m9.figshare.c.4469240	https://doi.org/10.6084/m9.figshare.c.4469240	Transformation-based integration overview	HENA Heterogeneous network-based data set for Alzheimers disease	The Network Data Exchange (NDEx)	doi:10.18119/N93G6T	https://doi.org/10.18119/N93G6T	reduction via restrictive threshold	HENA reduced version	The Network Data Exchange (NDEx)	doi:10.18119/N97300	https://doi.org/10.18119/N97300
