# Supplementary material for: HENA, heterogeneous network-based data set for Alzheimer’s disease
Source: Sci Data. 2019 Aug 14;6:151. doi: 10.1038/s41597-019-0152-0 (PMC6694132; doi:10.1038/s41597-019-0152-0)
Supplement: Supplementary file 1 — Download metadata file [file 41597_2019_152_MOESM1_ESM.zip › s_Peterson113A_study.txt]

Source Name	Comment[source url]	Characteristics[organism]	Term Source REF	Term Accession Number	Characteristics[organism part]	Term Source REF	Term Accession Number	Protocol REF	Sample Name
Alzheimers Disease Neuroimaging Initiative ADNI	http://adni.loni.usc.edu/	Homo sapiens	NCBITaxon	NCBITaxon:9606	brain	UBERON	UBERON:0000955	data collection	ADNI_cluster_01_forward_757LONI.bed
Alzheimers Disease Neuroimaging Initiative ADNI	http://adni.loni.usc.edu/	Homo sapiens	NCBITaxon	NCBITaxon:9606	brain	UBERON	UBERON:0000955	data collection	ADNI_cluster_01_forward_757LONI.bim
Alzheimers Disease Neuroimaging Initiative ADNI	http://adni.loni.usc.edu/	Homo sapiens	NCBITaxon	NCBITaxon:9606	brain	UBERON	UBERON:0000955	data collection	ADNI_cluster_01_forward_757LONI.fam
Alzheimers Disease Neuroimaging Initiative ADNI	http://adni.loni.usc.edu/	Homo sapiens	NCBITaxon	NCBITaxon:9606	brain	UBERON	UBERON:0000955	data collection	ADNIMERGE_Methods_21030429.pdf
HBTRC data collection syn4505	https://synapse.sagebase.org/#Synapse:syn4505	Homo sapiens	NCBITaxon	NCBITaxon:9606	brain	UBERON	UBERON:0000955	data collection	genotype.txt
HBTRC data collection syn4505	https://synapse.sagebase.org/#Synapse:syn4505	Homo sapiens	NCBITaxon	NCBITaxon:9606	brain	UBERON	UBERON:0000955	data collection	marker.txt
HBTRC data collection syn4505	https://synapse.sagebase.org/#Synapse:syn4505	Homo sapiens	NCBITaxon	NCBITaxon:9606	brain	UBERON	UBERON:0000955	data collection	phenotype.txt
HBTRC data collection syn4505	https://synapse.sagebase.org/#Synapse:syn4505	Homo sapiens	NCBITaxon	NCBITaxon:9606	brain	UBERON	UBERON:0000955	data collection	phenotype_description.txt
TGEN	https://www.tgen.org/	Homo sapiens	NCBITaxon	NCBITaxon:9606	brain	UBERON	UBERON:0000955	data collection	TGenII_ALZHEIMERS_Affy6_GWAS_July2012_QC.bed
TGEN	https://www.tgen.org/	Homo sapiens	NCBITaxon	NCBITaxon:9606	brain	UBERON	UBERON:0000955	data collection	TGenII_ALZHEIMERS_Affy6_GWAS_July2012_QC.bim
TGEN	https://www.tgen.org/	Homo sapiens	NCBITaxon	NCBITaxon:9606	brain	UBERON	UBERON:0000955	data collection	TGenII_ALZHEIMERS_Affy6_GWAS_July2012_QC.fam
TGEN	https://www.tgen.org/	Homo sapiens	NCBITaxon	NCBITaxon:9606	brain	UBERON	UBERON:0000955	data collection	TGenII_ALZHEIMERS_Affy6_GWAS_July2012_QC.covar
E-MEXP-2280	https://www.ebi.ac.uk/arrayexpress/experiments/E-MEXP-2280/	Homo sapiens	NCBITaxon	NCBITaxon:9606	brain	UBERON	UBERON:0000955	data collection	E-MEXP-2280
E-GEOD-5281	https://www.ebi.ac.uk/arrayexpress/experiments/E-GEOD-5281/	Homo sapiens	NCBITaxon	NCBITaxon:9606	brain	UBERON	UBERON:0000955	data collection	E-GEOD-528
E-GEOD-4757	https://www.ebi.ac.uk/arrayexpress/experiments/E-GEOD-4757/	Homo sapiens	NCBITaxon	NCBITaxon:9606	brain	UBERON	UBERON:0000955	data collection	E-GEOD-4757
E-GEOD-29652	https://www.ebi.ac.uk/arrayexpress/experiments/E-GEOD-29652/	Homo sapiens	NCBITaxon	NCBITaxon:9606	brain	UBERON	UBERON:0000955	data collection	E-GEOD-29652
E-GEOD-28146	https://www.ebi.ac.uk/arrayexpress/experiments/E-GEOD-28146/	Homo sapiens	NCBITaxon	NCBITaxon:9606	brain	UBERON	UBERON:0000955	data collection	E-GEOD-28146
E-GEOD-18309	https://www.ebi.ac.uk/arrayexpress/experiments/E-GEOD-18309/	Homo sapiens	NCBITaxon	NCBITaxon:9606	brain	UBERON	UBERON:0000955	data collection	E-GEOD-18309
H0351.2001	http://human.brain-map.org/api/v2/well_known_file_download/178238387	Homo sapiens	NCBITaxon	NCBITaxon:9606	brain	UBERON	UBERON:0000955	data collection	H0351.2001
H0351.2002	http://human.brain-map.org/api/v2/well_known_file_download/178238373	Homo sapiens	NCBITaxon	NCBITaxon:9606	brain	UBERON	UBERON:0000955	data collection	H0351.2002
H0351.1009	http://human.brain-map.org/api/v2/well_known_file_download/178238359	Homo sapiens	NCBITaxon	NCBITaxon:9606	brain	UBERON	UBERON:0000955	data collection	H0351.1009
H0351.1012	http://human.brain-map.org/api/v2/well_known_file_download/178238316	Homo sapiens	NCBITaxon	NCBITaxon:9606	brain	UBERON	UBERON:0000955	data collection	H0351.1012
H0351.1015	http://human.brain-map.org/api/v2/well_known_file_download/178238266	Homo sapiens	NCBITaxon	NCBITaxon:9606	brain	UBERON	UBERON:0000955	data collection	H0351.1015
H0351.1016	http://human.brain-map.org/api/v2/well_known_file_download/178236545	Homo sapiens	NCBITaxon	NCBITaxon:9606	brain	UBERON	UBERON:0000955	data collection	H0351.1016
IM-26801	https://www.ebi.ac.uk/intact/	Homo sapiens	NCBITaxon	NCBITaxon:9606	brain	UBERON	UBERON:0000955	data collection	IM-26801
IntAct	http://www.ebi.ac.uk/intact/	Homo sapiens	NCBITaxon	NCBITaxon:9606	brain	UBERON	UBERON:0000955	data collection	Subset of protein-protein interactions with medium-high confidence
Interaction dataset based on proteins with an association to Alzheimer disease	http://www.ebi.ac.uk/intact/query/annot:%22dataset:alzheimers%22	Homo sapiens	NCBITaxon	NCBITaxon:9606	brain	UBERON	UBERON:0000955	data collection	Interaction dataset based on proteins with an association to Alzheimer disease
Interactions of proteins with an established role in the presynapse	http://www.ebi.ac.uk/intact/query/annot:%22dataset:synapse%22	Homo sapiens	NCBITaxon	NCBITaxon:9606	brain	UBERON	UBERON:0000955	data collection	Interactions of proteins with an established role in the presynapse
International Genomics of Alzheimers Project IGAP Summary statistics	http://web.pasteur-lille.fr/en/recherche/u744/igap/igap_download.php	Homo sapiens	NCBITaxon	NCBITaxon:9606	brain	UBERON	UBERON:0000955	data collection	IGAP_stage_1_2_combined
