# Supplementary material for: HENA, heterogeneous network-based data set for Alzheimer’s disease
Source: Sci Data. 2019 Aug 14;6:151. doi: 10.1038/s41597-019-0152-0 (PMC6694132; doi:10.1038/s41597-019-0152-0)
Supplement: Supplementary file 1 — Download metadata file [file 41597_2019_152_MOESM1_ESM.zip › i_Investigation.txt]

# Investigation File generated for Scientific Data with Investigation File Authoring Tool version 0.1.0 on 23/07/2019 - This metadata file is CC0
ONTOLOGY SOURCE REFERENCE
Term Source Name	NCBITaxon	UBERON	ERO	EFO	OBI
Term Source File	http://data.bioontology.org/ontologies/NCBITAXON	http://data.bioontology.org/ontologies/UBERON	http://data.bioontology.org/ontologies/ERO	http://data.bioontology.org/ontologies/EFO	http://data.bioontology.org/ontologies/OBI
Term Source Version	2016AB	releases/2014-06-15	2013-08-02	3.7.0	2014-08-18
Term Source Description	National Center for Biotechnology Information (NCBI) Organismal Classification	Uber Anatomy Ontology	Eagle-I Research Resource Ontology	Experimental Factor Ontology	Ontology for Biomedical Investigations
INVESTIGATION
Investigation Identifier
Investigation Title
Investigation Description
Investigation Submission Date
Investigation Public Release Date
INVESTIGATION PUBLICATIONS
Investigation PubMed ID
Investigation Publication DOI
Investigation Publication Author List
Investigation Publication Title
Investigation Publication Status
Investigation Publication Status Term Accession Number
Investigation Publication Status Term Source REF
INVESTIGATION CONTACTS
Investigation Person Last Name
Investigation Person Mid Initials
Investigation Person First Name
Investigation Person Address
Investigation Person Phone
Investigation Person Fax
Investigation Person Email
Investigation Person Affiliation
Investigation Person Roles
Investigation Person Roles Term Accession Number
Investigation Person Roles Term Source REF
STUDY
Study Identifier	10.1038/s41597-019-0152-0
Study Title	HENA, heterogeneous network-based data set for Alzheimer’s disease
Study Submission Date	12/02/2019
Study Public Release Date	16/08/2019
Study Description	https://www.nature.com/articles/s41597-019-0152-0
Study File Name	s_Peterson113A_study.txt
Comment[Subject Keywords]	""
Comment[Manuscript Licence]	CC BY-4.0
Comment[Experimental Metadata Licence]	CC0
Comment[Supplementary Information File Name]
Comment[Supplementary Information File Type]
Comment[Supplementary Information File URL]
Comment[Data Repository]	figshare;The Network Data Exchange (NDEx);The Network Data Exchange (NDEx)
Comment[Data Record Accession]	doi:10.6084/m9.figshare.c.4469240;doi:10.18119/N93G6T;doi:10.18119/N97300
Comment[Data Record URI]	https://doi.org/10.6084/m9.figshare.c.4469240;https://doi.org/10.18119/N93G6T;https://doi.org/10.18119/N97300
STUDY DESIGN DESCRIPTORS
Study Design Type	data integration objective	disease analysis objective
Study Design Type Term Accession Number	ERO:0100092	ERO:0100142
Study Design Type Term Source REF	ERO	ERO
STUDY PUBLICATIONS
Study PubMed ID
Study Publication DOI
Study Publication Author List
Study Publication Title
Study Publication Status
Study Publication Status Term Accession Number
Study Publication Status Term Source REF
STUDY FACTORS
Study Factor Name
Study Factor Type
Study Factor Type Term Accession Number
Study Factor Type Term Source REF
STUDY ASSAYS
Study Assay Measurement Type	Alzheimer's disease
Study Assay Measurement Type Term Accession Number	http://www.ebi.ac.uk/efo/EFO_0000249
Study Assay Measurement Type Term Source REF	EFO
Study Assay Technology Type	digital curation
Study Assay Technology Type Term Accession Number	OBI:0302914
Study Assay Technology Type Term Source REF	OBI
Study Assay Technology Platform	""
Study Assay File Name	a_Peterson113A_assay.txt
STUDY PROTOCOLS
Study Protocol Name	data collection	data integration	Transformation-based integration overview	reduction via restrictive threshold
Study Protocol Type	information acquisition	digital curation	data transformation	data transformation
Study Protocol Type Term Accession Number	OBI:0600013	OBI:0302914	OBI:0200000	OBI:0200000
Study Protocol Type Term Source REF	OBI	OBI	ERO	ERO
Study Protocol Description				
Study Protocol URI	""	""	""	""
Study Protocol Version				
Study Protocol Parameters Name	""	""	""	""
Study Protocol Parameters Name Term Accession Number	""	""	""	""
Study Protocol Parameters Name Term Source REF	""	""	""	""
Study Protocol Components Name	""	""	""	""
Study Protocol Components Type	""	""	""	""
Study Protocol Components Type Term Accession Number	""	""	""	""
Study Protocol Components Type Term Source REF	""	""	""	""
STUDY CONTACTS
Study Person Last Name	Sügis	Dauvillier	Leontjeva	Adler	Hindie	Moncion	Collura	Daudin	Loe-Mie	Herault	Lambert	Hermjakob	Pupko	Rain	Xenarios	Vilo	Simonneau	Peterson
Study Person First Name	Elena	Jerome	Anna	Priit	Valerie	Thomas	Vincent	Rachel	Yann	Yann	Jean-Charles	Henning	Tal	Jean-Christophe	Ioannis	Jaak	Michel	Hedi
Study Person Mid Initials
Study Person Email	""	""	""	""	""	""	""	""	""	""	""	""	""	""	""	""	michel.simonneau@ens-paris-saclay.fr	peterson@quretec.com
Study Person Phone
Study Person Fax
Study Person Address
Study Person Affiliation	Quretec Ltd., Ülikooli 6a, 51003, Tartu, Estonia	Swiss Institute of Bioinformatics, Vital-IT group, Unil Quartier Sorge, Genopode building, CH-1015, Lausanne, Switzerland	CSIRO Data 61, 5/13 Garden St, Eveleigh, NSW, 2015, Australia	Quretec Ltd., Ülikooli 6a, 51003, Tartu, Estonia	Hybrigenics SA, 3-5 Impasse Reille, 75014, Paris, France	Hybrigenics SA, 3-5 Impasse Reille, 75014, Paris, France	Hybrigenics SA, 3-5 Impasse Reille, 75014, Paris, France	Institut national de la santé et de la recherche médicale, INSERM U894 2 ter rue d’Alésia, 75014, Paris, France	(Epi)genomics of Animal Development Unit, Institut Pasteur, CNRS UMR3738, Paris, 75015, France	Centre Européen de Recherche en Biologie et Médecine, 1 rue Laurent Fries, 67404, Illkirch, France	Institut Pasteur de Lille, UMR 744 1 rue du Pr. Calmette BP 245, 59019, Lille cedex, France	European Molecular Biology Laboratory, European Bioinformatics Institute (EMBL-EBI), Wellcome Trust Genome Campus, CB10 1SD, Hinxton, United Kingdom	George S. Wise Faculty of Life Sciences, School of Molecular Cell Biology and Biotechnology, Tel Aviv University, P.O. Box 39040, 6997801, Tel Aviv, Israel	Hybrigenics SA, 3-5 Impasse Reille, 75014, Paris, France	Center for Integrative Genomics University of Lausanne, Genopode, 1015, Lausanne, Switzerland	Quretec Ltd., Ülikooli 6a, 51003, Tartu, Estonia	Institut national de la santé et de la recherche médicale, INSERM U894 2 ter rue d’Alésia, 75014, Paris, France	Quretec Ltd., Ülikooli 6a, 51003, Tartu, Estonia
Study Person Roles
Study Person Roles Term Accession Number
Study Person Roles Term Source REF
Comment[Study Person ORCID]	""	""	""	""	""	""	""	""	""	0000-0001-7049-6900	0000-0003-0829-7817	0000-0001-8479-0262	""	""	""	""	""	0000-0001-9951-5116
Comment[Funder]
Comment[FundRef ID]
Comment[Funder Term Source REF]
Comment[Grant Identifier]
